# Supplementary material for: Brain-wide mapping reveals that engrams for a single memory are distributed across multiple brain regions
Source: Nat Commun. 2022 Apr 4;13:1799. doi: 10.1038/s41467-022-29384-4 (PMC8980018; doi:10.1038/s41467-022-29384-4)
Supplement: Supplementary file 6 — Source Data [file 41467_2022_29384_MOESM6_ESM.xlsx]

## Sheet: Figure 1
Panel b
								Color coded
Region	Home	CFC	Recall		CFC/Home	Recall/Home		CFC/Home	Recall/Home
Cerebral Ctx	80204.6	190839	119653		2.37941	1.49185		2.37941	1.49185
Primary Visual/V1	5407.43	13014.4	8056.44		2.40676	1.48988		2.40676	1.48988
S1BF	3638	10052.4	6432		2.76317	1.768		2.76317	1.768
Orbital/OL	2452.95	7168.63	4274.11		2.92245	1.74244		2.92245	1.74244
PrL-IL	455.265	1108.4	718.567		2.43463	1.57835		2.43463	1.57835
EC	1432.57	4720.3	2561.22		3.29499	1.78785		3.29499	1.78785
CgA	2210.14	7055.5	3703.22		3.19233	1.67556		3.19233	1.67556
Olfactory Ctx/Ol	15156.6	20166.3	32978.8		1.33053	2.17587		1.33053	2.17587
RS	6187.14	10352.5	7655.44		1.67323	1.23731		1.67323	1.23731
BLA	213.43	333.4	298.8		1.5621	1.39999		1.5621	1.39999
CeA	91.57	284.6	187.44		3.108	2.04696		3.108	2.04696
Thalamus	4740.57	12825.8	7292.11		2.70554	1.53823		2.70554	1.53823
MD	267.86	1210	506		4.51729	1.88905		4.51729	1.88905
GD	393	729	384		1.85496	0.977099		1.85496	0.977099
AM	66	173	130		2.62121	1.9697		2.62121	1.9697
AD	57	80	63		1.40351	1.10526		1.40351	1.10526
AV	152	461	603		3.03289	3.96711		3.03289	3.96711
VPM	1173	2650	1929		2.25916	1.6445		2.25916	1.6445
RE	205	369	293		1.8	1.42927		1.8	1.42927
Striatum	2087	5406	3568		2.59032	1.70963		2.59032	1.70963
ACB	240	590	384		2.45833	1.6		2.45833	1.6
Hypothalamus	213	496	356		2.32864	1.67136		2.32864	1.67136
VMH	59	169	112		2.86441	1.89831		2.86441	1.89831
PVN	84	217	142		2.58333	1.69048		2.58333	1.69048
LH	99	150	167		1.51515	1.68687		1.51515	1.68687
MB	175	298	250		1.70286	1.42857		1.70286	1.42857
Hippocampus	940	1994	1736		2.12128	1.84681		2.12128	1.84681
DG	415	928	838		2.23614	2.01928		2.23614	2.01928
CA1	219	616	488		2.81279	2.22831		2.81279	2.22831
CA3	306	451	411		1.47386	1.34314		1.47386	1.34314
ParaS	110	403	191		3.66364	1.73636		3.66364	1.73636
PreS	140	431	418		3.07857	2.98571		3.07857	2.98571
BNST	283	371	274		1.31095	0.968198		1.31095	0.968198
PAG	225	440	354		1.95556	1.57333		1.95556	1.57333

## Sheet: Figure 2
Panels b and c
1.59	Midbrain reticular nucleus
1.38	Laterodorsal tegmental nucleus
1.36	Presubiculum
1.33	Fields of Forel
1.25	Cuneiform nucleus
1.02	Basolateral amygdalar nucleus, anterior part
0.97	Substantia innominata
0.95	Nucleus of the lateral olfactory tract, body
0.95	Nucleus of the lateral olfactory tract, molecular layer
0.87	Medial pretectal area
0.84	Tegmental reticular nucleus
0.82	Nucleus of the lateral lemniscus
0.76	Dentate gyrus
0.74	Ectorhinal area
0.71	Tuberomammillary nucleus, ventral part
0.69	Olivary pretectal nucleus
0.65	Superior colliculus, deep white layer
0.65	Paraventricular hypothalamic nucleus, descending division
0.65	Supraoptic nucleus
0.61	Basomedial amygdalar nucleus
0.56	Field CA3
0.55	Magnocellular reticular nucleus
0.54	Basolateral amygdalar nucleus
0.52	Claustrum
0.51	Lateral habenula
0.5	Tuberomammillary nucleus
0.49	Field CA1
0.49	Frontal pole, layer 6a
0.48	Lateral hypothalamic area
0.47	Inferior colliculus
0.47	Posterior hypothalamic nucleus
0.46	Hippocampo-amygdalar transition area
0.45	Ventral premammillary nucleus
0.45	Subparafascicular nucleus, magnocellular part
0.45	Superior central nucleus raphe
0.45	Interanterodorsal nucleus of the thalamus
0.45	Trapezoid body
0.45	Pontine central gray
0.44	Dorsal motor nucleus of the vagus nerve
0.43	Midbrain
0.43	Olfactory tubercle
0.42	Intercalated amygdalar nucleus
0.41	Mammillary body
0.41	Pedunculopontine nucleus
0.41	Endopiriform nucleus, dorsal part
0.4	Pallidum
0.4	Periaqueductal gray
0.39	Anteromedial thalamic nucleus
0.38	Piriform-amygdalar area
0.37	Lateral septal nucleus, ventral part
0.37	Prosubiculum
0.37	Magnocellular nucleus
0.37	Temporal association areas
0.37	Endopiriform nucleus, ventral part
0.37	Medial septal nucleus
0.36	Basolateral amygdalar nucleus, posterior part
0.36	Anteromedial visual area
0.35	Interanteromedial nucleus of the thalamus
0.35	Anterior amygdalar area
0.34	Anteroventral nucleus of thalamus		Panel b ends here
0.34	Nucleus of reuniens		Panel c starts here
0.33	Posterior amygdalar nucleus
0.33	Ventral posteromedial nucleus of the thalamus
0.32	Primary auditory area
0.32	Lateral visual area
0.32	Posterior pretectal nucleus
0.31	Taenia tecta, ventral part
0.31	Subparafascicular nucleus
0.31	Parataenial nucleus
0.3	Central amygdalar nucleus, medial part
0.29	Ventral group of the dorsal thalamus
0.29	Globus pallidus, external segment
0.28	Ventromedial hypothalamic nucleus
0.28	Paraventricular nucleus of the thalamus
0.28	Cerebral nuclei
0.26	Postrhinal area
0.26	Epithalamus
0.26	Medial amygdalar nucleus
0.26	Medial habenula
0.26	Striatum
0.25	Brain stem
0.25	Cortical subplate
0.25	Tuberal nucleus
0.25	Anterior hypothalamic nucleus
0.25	Diagonal band nucleus
0.25	Paraventricular hypothalamic nucleus
0.24	Orbital area, ventrolateral part
0.24	Cortical amygdalar area, posterior part
0.24	Piriform area
0.24	Infralimbic area
0.24	Hypothalamic medial zone
0.23	Nucleus accumbens
0.23	Basolateral amygdalar nucleus, ventral part
0.23	Striatum-like amygdalar nuclei
0.23	Entorhinal area, lateral part
0.22	Basomedial amygdalar nucleus, posterior part
0.22	Posterior parietal association areas
0.22	Fundus of striatum
0.22	Caudoputamen
0.21	Posterior intralaminar thalamic nucleus
0.21	Dorsal peduncular area
0.21	Postsubiculum
0.21	Prelimbic area
0.2	Orbital area, medial part
0.2	Orbital area, lateral part
0.19	Retrosplenial area, dorsal part
0.18	Agranular insular area, ventral part
0.18	Retrohippocampal region
0.17	Dorsal cochlear nucleus
0.16	Thalamus
0.16	Anterior cingulate area, dorsal part
0.16	Anterior cingulate area, ventral part
0.15	Perirhinal area
0.14	Entorhinal area, medial part
0.13	Thalamus, polymodal association cortex related
0.13	Midline group of the dorsal thalamus
0.13	Mediodorsal nucleus of thalamus

## Sheet: Figure 3
Panels b and c
34.85	Laterodorsal tegmental nucleus
34.26	Tuberomammillary nucleus, ventral part
33.17	Magnocellular nucleus
33.15	Supraoptic nucleus
31.87	Superior colliculus, deep white layer
30.91	Paraventricular hypothalamic nucleus, descending division
29.02	Trapezoid body
28.33	Ventral premammillary nucleus
27.05	Subparafascicular nucleus, magnocellular part
27.05	Medial septal nucleus
27.02	Anterior hypothalamic nucleus
26.86	Diagonal band nucleus
24.88	Superior central nucleus raphe
24.75	Paraventricular hypothalamic nucleus
24.68	Nucleus of the lateral olfactory tract, molecular layer
22.43	Interanterodorsal nucleus of the thalamus
22.26	Nucleus of reuniens
22.17	Frontal pole, layer 6a
21.97	Medial pretectal area
21.56	Agranular insular area, ventral part
21.01	Posterior hypothalamic nucleus
20.9	Basolateral amygdalar nucleus, ventral part
20.9	Hippocampo-amygdalar transition area
20.88	Magnocellular reticular nucleus
20.68	Claustrum
20.56	Nucleus of the lateral olfactory tract, body
20.48	Tuberomammillary nucleus
20.43	Pontine central gray
19.94	Orbital area, ventrolateral part
19.93	Infralimbic area
19.89	Cuneiform nucleus
19.28	Ventromedial hypothalamic nucleus
19.08	Lateral septal nucleus, ventral part
18.33	Prosubiculum
18.29	Lateral hypothalamic area
18.1	Orbital area, medial part
17.92	Prelimbic area
17.81	Endopiriform nucleus, ventral part
17.04	Dorsal peduncular area
17	Dentate gyrus
16.99	Anteromedial thalamic nucleus
16.76	Dorsal motor nucleus of the vagus nerve
16.7	Fundus of striatum
16.62	Intercalated amygdalar nucleus		Panel b ends here
16.56	Periaqueductal gray		Panel c starts here
16.39	Anterior amygdalar area
16.31	Tuberal nucleus
16.24	Field CA1
15.96	Paraventricular nucleus of the thalamus
15.94	Lateral habenula
15.94	Basomedial amygdalar nucleus, posterior part
15.89	Endopiriform nucleus, dorsal part
15.79	Nucleus of the lateral lemniscus
15.73	Nucleus accumbens
15.72	Posterior amygdalar nucleus
15.66	Subparafascicular nucleus
15.34	Cortical subplate
15.34	Substantia innominata
15.3	Parataenial nucleus
14.99	Posterior pretectal nucleus
14.96	Basolateral amygdalar nucleus, posterior part
14.88	Medial amygdalar nucleus
14.84	Olivary pretectal nucleus
14.71	Interanteromedial nucleus of the thalamus
14.65	Olfactory tubercle
14.33	Anterior cingulate area, ventral part
13.99	Medial habenula
13.96	Midline group of the dorsal thalamus
13.88	Anterior cingulate area, dorsal part
13.75	Piriform-amygdalar area
13.62	Anteromedial visual area
13.58	Hypothalamic medial zone
13.5	Striatum
13.34	Entorhinal area, lateral part
13.22	Basomedial amygdalar nucleus
13.19	Fields of Forel
13.13	Pedunculopontine nucleus
13.12	Cortical amygdalar area, posterior part
13.09	Epithalamus
13.01	Ectorhinal area
12.85	Lateral visual area
12.75	Cerebral nuclei
12.75	Striatum-like amygdalar nuclei
12.74	Basolateral amygdalar nucleus
12.66	Basolateral amygdalar nucleus, anterior part
12.56	Caudoputamen
12.47	Posterior intralaminar thalamic nucleus
12.44	Perirhinal area

## Sheet: Figure 4
Panel c
CA1
	4 Hz		20 Hz
	eYFP	ChR2	eYFP	ChR2
	4	7	21	13
	12	11	3	14
	14	10	5	10
	4	29	9	12
	8	25	11	3
	6	28	5	6
	19	19	5	8
	11	18	6	18
	5	30	2	2
	6	30	4	3
	5	28	4	17
Avg	8.54545	21.3636	6.81818	9.63636
SEM	1.46699	2.64325	1.61706	1.71238
P	0.000401238		0.245469
Panel d
BLA
	4 Hz		20 Hz
	eYFP	ChR2	eYFP	ChR2
	3	18	12	21
	6	20	15	12
	5	13	3	11
	7	10	9	10
	11	9	8	29
	12	4	9	29
	3	17	4	26
	5	24	1	28
	2	28	5	22
	3	21	13	4
	4	12	12	30
Avg	5.54545	16	8.27273	20.1818
SEM	0.994198	2.149	1.36908	2.80849
P	0.000266565		0.0010925
Panel e
LDTg
	2 Hz		12 Hz
	eYFP	ChR2	eYFP	ChR2
	4	12	12	25
	7	13	15	24
	2	5	3	15
	9	8	17	27
	7	9	9	11
	2	3	11	12
	6	4	6	4
	8	5	11	8
	10	4	12	19
	2	6	5	25
	10	10	9	26
Avg	6.09091	7.18182	10	17.8182
SEM	0.948248	1.03413	1.26491	2.46731
P	0.445954		0.0105842
Panel f
AHN
	10 Hz		20 Hz
	eYFP	ChR2	eYFP	ChR2
	4	20	4	19
	8	21	3	28
	4	15	5	3
	6	12	6	27
	8	21	7	4
	2	23	10	5
	8	8	12	15
	4	9	19	16
	9	7	4	20
	2	12	7	22
	4	26	5	28
Avg	5.36364	15.8182	7.45455	17
SEM	0.766014	2.00372	1.41012	2.85084
P	9.19628e-05		0.00705641
Panel g
RE
	4 Hz		8 Hz
	eYFP	ChR2	eYFP	ChR2
	3	20	8	25
	8	12	16	24
	10	19	12	23
	2	8	13	9
	4	3	14	22
	5	2	10	20
	2	14	7	19
	2	19	7	25
	3	28	5	26
	3	30	8	23
	6	28	12	28
Avg	4.36364	16.6364	10.1818	22.1818
SEM	0.800826	2.95811	1.04288	1.53041
P	0.000695862		2.56453e-06
Panel h
VLO
	8 Hz		20 Hz
	eYFP	ChR2	eYFP	ChR2
	12	22	10	19
	13	23	20	18
	14	24	13	17
	15	20	4	10
	9	26	8	20
	8	26	5	3
	11	26	2	5
	10	16	8	28
	14	17	12	11
	12	19	6	13
	15	12	3	25
Avg	12.0909	21	8.27273	15.3636
SEM	0.719274	1.4013	1.59026	2.35593
P	1.55149e-05		0.0214763
Panel i
AM
	4 Hz		10 Hz
	eYFP	ChR2	eYFP	ChR2
	17	10	8	16
	3	20	10	19
	2	30	12	20
	5	7	5	10
	3	19	4	13
	10	18	4	4
	2	22	9	17
	3	3	10	18
	3	28	12	17
	2	9	5	17
	5	27	5	12
Avg	5	17.5455	7.63636	14.8182
SEM	1.38826	2.75471	0.946503	1.41946
P	0.000601607		0.000431019
Panel j
PAG
	12 Hz		20 Hz
	eYFP	ChR2	eYFP	ChR2
	3	10	7	17
	9	20	8	22
	10	26	13	21
	12	26	17	23
	11	18	20	20
	5	17	3	10
	4	11	5	15
	7	12	6	5
	9	10	9	4
	10	5	7	18
	4	6	5	17
Avg	7.63636	14.6364	9.09091	15.6364
SEM	0.956059	2.20443	1.61501	1.98299
P	0.008596		0.0186957
Panel k
PVT
	4 Hz		20 Hz
	eYFP	ChR2	eYFP	ChR2
	12	29	13	3
	19	23	8	7
	10	14	9	10
	6	19	10	19
	7	5	11	2
	7	6	16	4
	5	27	4	6
	11	29	5	7
	12	27	6	3
	15	26	18	9
	16	28	10	8
Avg	10.9091	21.1818	10	7.09091
SEM	1.35146	2.71634	1.32116	1.4299
P	0.0029352		0.150712
Panel l
V1
	2 Hz		20 Hz
	eYFP	ChR2	eYFP	ChR2
	10	4	14	10
	12	5	2	20
	13	8	15	4
	14	10	3	5
	4	2	4	3
	4	4	5	6
	5	9	2	7
	8	9	4	10
	9	10	8	2
	7	4	4	10
	4	4	8	11
Avg	8.18182	6.27273	6.27273	8
SEM	1.12669	0.885139	1.36908	1.52554
P	0.197703		0.409385
Panel m
S1BF
	7 Hz		20 Hz
	eYFP	ChR2	eYFP	ChR2
	12	12	19	12
	14	14	8	14
	15	19	7	15
	9	11	9	3
	7	6	10	4
	8	7	12	5
	6	3	3	6
	10	8	5	7
	20	7	6	2
	11	4	4	3
	6	8	10	6
Avg	10.7273	9	8.45455	7
SEM	1.30099	1.40777	1.3441	1.3817
P	0.378263		0.459293
Panel n
MD
	11 Hz		20 Hz
	eYFP	ChR2	eYFP	ChR2
	12	13	4	10
	13	14	14	20
	14	7	15	13
	19	4	5	14
	5	15	6	4
	7	3	17	8
	9	10	2	9
	10	15	3	12
	12	4	4	3
	13	9	4	4
	12	14	4	8
Avg	11.4545	9.81818	7.09091	9.54545
SEM	1.12301	1.41946	1.63737	1.52771
P	0.376716		0.286069

## Sheet: Figure 5
Panel b
CA1
	Test
	eYFP	ChR2
	42	32
	40	42
	39	45
	38	29
	41	33
	45	39
	42	40
	43	30
	44	42
	12	42
	44	44
Avg	39.0909	38
SEM	2.78781	1.76841
Panel c
CA1
	4 Hz
	eYFP	ChR2
	6	23
	12	28
	13	25
	4	7
	8	6
	10	26
	3	19
	5	22
	4	21
	7	27
	5	28
Avg	7	21.0909
SEM	1.01802	2.34503
P	2.14429e-05
Panel f
CA1
	Test
	mCherry	eArchT
	42	29
	41	39
	30	43
	20	30
	45	20
	44	40
	39	45
	45	43
	45	44
	39	41
	39	42
Avg	39	37.8182
SEM	2.31202	2.40007
Panel g
CA1
	Inhibition
	mCherry	eArchT
	40	29
	30	30
	45	19
	43	12
	20	21
	30	17
	35	15
	39	21
	42	31
	41	31
	44	29
Avg	37.1818	23.1818
SEM	2.32308	2.1184
P	0.000244083
Panel i
CA1 Natural Recall	A-B eYFP										A-A mCh
	eYFP-1	eYFP-2	eYFP-3	eYFP-4	eYFP-5	eYFP-6	eYFP-7	Average_eYFP	SEM		mCh-1	mCh-2	mCh-3	mCh-4	mCh-5	mCh-6	mCh-7	Average_mCh	SEM		P
IL	1050.73	525.363	665.46	754	887	913	457	750.364	81.5398		728.504	987.683	980.678	1043.72	678	559	993	852.941	72.8626		0.366945
PrL	1492.03	959.663	910.629	1234	789	1092	1123	1085.76	87.7082		924.639	1169.81	1253.87	1337.92	876	998	896	1065.18	70.6459		0.858168
S1BF	1832.2	1347.56	1674.6	1345	2034	1435	1345	1573.34	105.092		1568.21	1647.01	2013.46	1729.76	1665	1432	1556	1658.78	69.2142		0.512009
V1	2139.54	1619.43	1958.29	886	1678	1239	1832	1621.75	163.049		2123.78	1962.23	1686.42	2214.41	1990	992	1756	1817.83	154.647		0.400081
EC	567.392	546.378	567.392	459	657	345	778	560.023	52.0197		651.45	728.504	742.513	644.445	887	756	778	741.13	31.0185		0.0138792	*
AcbC	188.754	284.449	254.652	345	198	221	209	242.979	21.1938		289.727	496.58	440.388	177.827	145	546	223	331.217	61.1463		0.212649
AcbSh	208.115	461.306	266.217	345	398	388	310	339.52	32.4199		594.966	621.327	582.867	386.826	489	559	657	555.855	34.4433		0.000645465	***
BNST	186.197	159.744	182.274	223	199	299	234	211.888	17.3363		379.686	249.509	494.641	329.853	546	645	498	448.956	51.4333		0.00292643	**
LH	259.756	200.488	226.112	187	234	107	223	205.337	18.6167		339.837	446.138	466.953	382.201	422	401	312	395.733	21.0721		2.13934e-05	***
PVN	915.373	2278.75	207.469	1257	1887	1234	1099	1268.37	252.779		1166.47	2008.71	1884.32	1508.5	887	1345	1789	1512.71	154.302		0.428719
BLA	233.042	182.857	226.255	312	298	366	266	269.165	23.2218		686.957	295.508	799.452	1209.77	657	876	987	787.383	108.593		0.00273967	**
LA	128.387	154.062	201.472	199	231	103	189	172.274	17.1492		371.669	162.549	331.575	184.109	228	201	101	225.7	35.9894		0.214568
CeA	316.41	145.706	157.051	453	301	211	288	267.452	40.4057		534.23	184.946	322.457	657.586	543	493	466	457.317	59.1782		0.0232554	*
DG	132.066	87.9048	76.3457	124	256	223	187	155.188	25.8309		352.496	438.925	426.213	466.309	278	314	289	366.42	29.0991		0.000160503	***
PAG	338.952	198.596	156.833	211	214	169	302	227.197	25.6706		296.195	356.841	307.125	389.59	453	389	399	370.107	20.7297		0.00107841	**
CA1 ChR2	A-B eYFP										ChR2 eYFP
	eYFP-1	eYFP-2	eYFP-3	eYFP-4	eYFP-5	eYFP-6	eYFP-7	Average_eYFP	SEM		ChR2-1	ChR2-2	ChR2-3	ChR2-4	ChR2-5	ChR2-6	ChR2-7	Average_ChR2	SEM		P
IL	1050.73	525.363	665.46	754	887	913	457	750.364	81.5398		728.504	966.668	931.644	693.479	890	788	1054	864.614	50.0244		0.260036
PrL	1492.03	959.663	910.629	1234	789	1092	1123	1085.76	87.7082		1190.82	1302.9	868.6	1057.73	1238	1099	1377	1162.01	64.2927		0.49778
S1BF	1832.2	1347.56	1674.6	1345	2034	1435	1345	1573.34	105.092		2273.51	1635.19	1666.72	1465.76	1599	1871	2013	1789.17	105.88		0.173572
V1	2139.54	1619.43	1958.29	886	1678	1239	1832	1621.75	163.049		1934.65	1981.93	2131.66	2131.66	1389	1867	1943	1911.27	94.9207		0.157006
EC	567.392	546.378	567.392	459	657	345	778	560.023	52.0197		672.465	826.571	742.513	574.397	821	794	915	763.707	42.4416		0.0108209	*
AcbC	188.754	284.449	254.652	345	198	221	209	242.979	21.1938		72.2593	495.456	315.259	201.829	304	366	452	315.257	54.7257		0.254112
AcbSh	208.115	461.306	266.217	345	398	388	310	339.52	32.4199		213.609	594.062	605.705	234.367	289	199	299	347.82	66.5501		0.913267
BNST	186.197	159.744	182.274	223	199	299	234	211.888	17.3363		178.514	271.918	139.745	196.805	244	201	219	207.283	16.331		0.849936
LH	259.756	200.488	226.112	187	234	107	223	205.337	18.6167		264.255	305.293	335.946	332.716	188	476	439	334.459	37.2243		0.0129739	*
PVN	915.373	2278.75	207.469	1257	1887	1234	1099	1268.37	252.779		1051.89	555.761	1182.27	1923.91	894	789	770	1023.83	168.435		0.438725
BLA	233.042	182.857	226.255	312	298	366	266	269.165	23.2218		406.699	301.223	610.107	424.936	503	564	672	497.424	48.7017		0.00244568	**
LA	128.387	154.062	201.472	199	231	103	189	172.274	17.1492		78.5416	264.783	203.252	140.164	321	297	388	241.82	40.7347		0.153954
CeA	316.41	145.706	157.051	453	301	211	288	267.452	40.4057		242.243	259.634	420.739	212.156	356	443	432	337.967	37.2182		0.223668
DG	132.066	87.9048	76.3457	124	256	223	187	155.188	25.8309		139.314	244	315	103.837	455	377	341	282.164	48.0746		0.0444093	*
PAG	338.952	198.596	156.833	211	214	169	302	227.197	25.6706		183.348	256.443	233.759	575.598	378	469	499	370.735	56.7091		0.0486641	*
CA1 Arch	A-A mCh										Arch mCh
	mCh-1	mCh-2	mCh-3	mCh-4	mCh-5	mCh-6	mCh-7	Average_mCh	SEM		Arch-1	Arch-2	Arch-3	Arch-4	Arch-5	Arch-6	Arch-7	Average_Arch	SEM		P
IL	728.504	987.683	980.678	1043.72	678	559	993	852.941	72.8626		553.382	700.484	455.315	735.508	609	661	667	625.956	36.2339		0.0215317	*
PrL	924.639	1169.81	1253.87	1337.92	876	998	896	1065.18	70.6459		1064.74	784.542	889.615	896.62	589	690	779	813.359	58.4529		0.0182173	*
S1BF	1568.21	1647.01	2013.46	1729.76	1665	1432	1556	1658.78	69.2142		1371.2	1733.7	1595.79	1773.1	1222	1348	1872	1559.4	93.7372		0.411845
V1	2123.78	1962.23	1686.42	2214.41	1990	992	1756	1817.83	154.647		1977.99	2182.88	1887.37	2182.88	1676	1889	1982	1968.3	67.3747		0.39781
EC	651.45	728.504	742.513	644.445	887	756	778	741.13	31.0185		539.373	763.528	693.479	826.571	467	398	662	621.422	59.6846		0.108752
AcbC	289.727	496.58	440.388	177.827	145	546	223	331.217	61.1463		345.458	208.242	220.989	397.837	404	392	287	322.218	31.7334		0.898934
AcbSh	594.966	621.327	582.867	386.826	489	559	657	555.855	34.4433		366.269	336.677	345.676	641.636	386	390	441	415.323	39.8868		0.0208589	*
BNST	379.686	249.509	494.641	329.853	546	645	498	448.956	51.4333		313.39	284.385	263.539	391.641	412	512	387	366.279	32.5346		0.203767
LH	339.837	446.138	466.953	382.201	422	401	312	395.733	21.0721		315.618	609.422	394.287	360.55	459	390	371	414.268	36.3723		0.668996
PVN	1166.47	2008.71	1884.32	1508.5	887	1345	1789	1512.71	154.302		1184.06	1383.05	806.553	1380.17	992	906	1023	1096.41	85.4858		0.0415599	*
BLA	686.957	295.508	799.452	1209.77	657	876	987	787.383	108.593		432.362	652.174	202.159	551.285	398	473	413	445.997	52.8608		0.0205109	*
LA	371.669	162.549	331.575	184.109	228	201	101	225.7	35.9894		196.078	302.875	268.551	482.082	103	330	405	298.227	47.7251		0.250061
CeA	534.23	184.946	322.457	657.586	543	493	466	457.317	59.1782		328.548	316.276	156.34	247.102	221	321	324	273.467	25.2822		0.0209309	*
DG	352.496	438.925	426.213	466.309	278	314	289	366.42	29.0991		277.646	464.847	356.007	324.088	302	296	334	336.37	23.5574		0.43845
PAG	296.195	356.841	307.125	389.59	453	389	399	370.107	20.7297		253.865	386.018	255.916	234.441	129	308	332	271.32	30.9916		0.0234704	*
Panel j
CA1
Ratio of AA/AB			Ratio of ChR2/eYFP		r = 0.66
IL	1.1367		1.15226		P = 0.0075
PrL	0.981042		1.07022
S1BF	1.0543		1.13718
V1	1.12091		1.17852
EC	1.32339		1.36371
AcbC	1.36315		1.29747
AcbSh	1.63718		1.02445
BNST	2.11884		0.978268
LH	1.92724		1.62883
PVN	1.19264		0.807203
BLA	2.92528		1.84803
LA	1.31012		1.40369
CeA	1.7099		1.26365
DG	2.36114		1.81821
PAG	1.62901		1.63178
Panel l
BLA
	Test
	eYFP	ChR2
	40	44
	33	42
	29	40
	43	30
	35	44
	39	44
	45	39
	29	40
	39	42
	40	29
	43	40
Avg	37.7273	39.4545
SEM	1.66292	1.58035
Panel m
BLA
	20 Hz
	eYFP	ChR2
	18	25
	5	23
	8	19
	10	12
	20	10
	14	20
	3	28
	8	24
	7	28
	6	25
	4	10
Avg	9.36364	20.3636
SEM	1.70172	2.05945
P	0.000534549
Panel p
BLA
	Test
	mCherry	eArchT
	39	25
	20	35
	44	43
	40	28
	45	38
	42	30
	39	31
	38	40
	37	43
	42	38
	40	37
Avg	38.7273	35.2727
SEM	2.014	1.81954
Panel q
BLA
	Inhibition
	mCherry	eArchT
	41	10
	29	20
	45	30
	43	18
	38	28
	34	22
	28	10
	43	12
	28	15
	43	19
	41	13
Avg	37.5455	17.9091
SEM	1.99255	2.05141
P	1.13456e-06
Panel s
BLA Natural Recall	A-B eYFP										A-A mCh
	eYFP-1	eYFP-2	eYFP-3	eYFP-4	eYFP-5	eYFP-6	eYFP-7	Average_eYFP	SEM		mCh-1	mCh-2	mCh-3	mCh-4	mCh-5	mCh-6	mCh-7	Average_mCh	SEM		P
IL	511.353	763.528	1162.8	791.547	789	890	661	795.605	76.1815		1141.79	1064.74	819.566	903.625	799	899	999	946.674	48.017		0.124003
PrL	847.586	945.654	1281.89	1001.69	922	1013	1234	1035.12	61.3388		1106.76	1106.76	952.658	1218.84	1133	1148	1289	1136.43	39.5652		0.194537
S1BF	1714	1780.98	1773.1	1749.46	1569	1889	1458	1704.79	54.7352		1552.45	1753.4	1410.6	1769.16	1388	1459	1099	1490.23	87.5269		0.0641742
V1	2423.24	1729.76	2155.3	2175	1844	2045	1789	2023.04	94.3741		1524.87	2293.21	1911.01	2253.81	2134	2532	1679	2046.84	135.64		0.888156
EC	574.397	644.445	574.397	588.407	488	401	356	518.092	40.2787		511.353	630.436	595.412	539.373	759	699	776	644.368	39.267		0.0444233	*
AcbC	274.689	197.195	218.615	171.429	108	210	209	198.418	19.1341		486.856	266.272	149.701	163.803	377	238	194	267.947	46.55		0.204613
AcbSh	325.855	293.432	333.756	191.904	432	229	296	300.278	29.2836		842.236	648.434	327.869	286.904	555	564	598	546.063	71.7252		0.0132592	**
BNST	409.953	331.955	159.899	110.213	243	209	288	250.288	38.7708		459.39	369.863	325.072	223.491	516	419	398	387.26	35.8203		0.0235464	*
LH	345.642	213.714	215.841	254.514	304	406	219	279.816	28.3017		631.161	356.339	580.627	312.199	487	456	547	481.475	44.0572		0.00307454	**
PVN	931.677	954.479	516.351	578.687	887	769	799	776.599	64.6117		1493.15	1578.12	1429.75	614.102	890	991	823	1117.02	142.986		0.0604504
LA	414.773	346.244	450.53	252.66	249	241	299	321.887	31.9753		444.915	693.798	482.303	253.489	355	398	455	440.358	51.2294		0.0780343
CeA	345	197	456	213	231	299	309	292.857	34.1652		553	523	378	288	319	401	488	421.429	38.6245		0.0285205	*
DG	149.687	154.762	128.348	142.76	106	233	239	164.794	19.3698		205.779	284.464	171.667	276.231	317	371	211	262.449	26.5176		0.0126781	*
PAG	242.881	172.444	130.372	233.828	222	323	138	208.932	25.5832		381.277	397.972	322.29	295.867	447	478	551	410.486	33.6514		0.000554254	***
BLA ChR2	A-B eYFP										ChR2 eYFP
	eYFP-1	eYFP-2	eYFP-3	eYFP-4	eYFP-5	eYFP-6	eYFP-7	Average_eYFP	SEM		ChR2-1	ChR2-2	ChR2-3	ChR2-4	ChR2-5	ChR2-6	ChR2-7	Average_ChR2	SEM		P
IL	511.353	763.528	1162.8	791.547	789	890	661	795.605	76.1815		605.46	708.504	623.431	1133.58	889	1195	1033	883.996	92.2619		0.474757
PrL	847.586	945.654	1281.89	1001.69	922	1013	1234	1035.12	61.3388		952.658	1099.76	784.542	917.634	1124	789	987	950.656	50.8082		0.310542
S1BF	1714	1780.98	1773.1	1749.46	1569	1889	1458	1704.79	54.7352		1907.07	1694.3	1548.51	1461.82	1399	1465	1702	1596.81	67.9437		0.240584
V1	2423.24	1729.76	2155.3	2175	1844	2045	1789	2023.04	94.3741		2289.27	1903.13	2119.84	2198.65	1899	2077	2231	2102.56	58.2997		0.489918
EC	574.397	644.445	574.397	588.407	488	401	356	518.092	40.2787		756.523	665.46	518.358	721.499	789	998	599	721.12	58.0737		0.0155789	*
AcbC	274.689	197.195	218.615	171.429	108	210	209	198.418	19.1341		227.353	292.633	207.282	162.919	429	390	388	299.598	39.4014		0.0472512	*
AcbSh	325.855	293.432	333.756	191.904	432	229	296	300.278	29.2836		346.895	458.508	318.403	388.917	506	516	482	430.96	29.9724		0.00888187	**
BNST	409.953	331.955	159.899	110.213	243	209	288	250.288	38.7708		260.827	274.208	197.719	340.535	198	296	399	280.898	27.5902		0.533431
LH	345.642	213.714	215.841	254.514	304	406	219	279.816	28.3017		300.278	304.032	225.691	251.657	432	382	372	323.951	28.1119		0.290238
PVN	931.677	954.479	516.351	578.687	887	769	799	776.599	64.6117		1125.49	1055.9	1165.05	663.842	855	1089	987	991.611	66.8575		0.0393181	*
LA	414.773	346.244	450.53	252.66	249	241	299	321.887	31.9753		189.415	498.551	250.069	295.405	325	372	391	331.634	38.1883		0.848214
CeA	345	197	456	213	231	299	309	292.857	34.1652		345	187	409	452	551	494	515	421.857	46.9794		0.0483896	*
DG	149.687	154.762	128.348	142.76	106	233	239	164.794	19.3698		100.427	108.735	190.991	119.938	296	236	267	188.442	30.3946		0.526295
PAG	242.881	172.444	130.372	233.828	222	323	138	208.932	25.5832		300	299.048	148.551	307.571	456	419	387	331.024	38.5213		0.0239279	*
BLA Arch	A-A mCh										Arch mCh
	mCh-1	mCh-2	mCh-3	mCh-4	mCh-5	mCh-6	mCh-7	Average_mCh	SEM		Arch-1	Arch-2	Arch-3	Arch-4	Arch-5	Arch-6	Arch-7	Average_Arch	SEM		P
IL	1141.79	1064.74	819.566	903.625	799	899	999	946.674	48.017		700.484	763.528	952.658	889.615	669	704	717	770.898	40.7976		0.0167062	*
PrL	1106.76	1106.76	952.658	1218.84	1133	1148	1289	1136.43	39.5652		707.489	1281.89	1162.8	770.533	1064	998	910	984.959	77.8887		0.117337
S1BF	1552.45	1753.4	1410.6	1769.16	1388	1459	1099	1490.23	87.5269		1733.7	1812.5	1816.44	1922.83	1238	1450	1762	1676.5	91.6679		0.16744
V1	1524.87	2293.21	1911.01	2253.81	2134	2532	1679	2046.84	135.64		1981.93	2182.88	2234.11	2171.06	2546	1880	1887	2126.14	88.8747		0.635033
EC	511.353	630.436	595.412	539.373	759	699	776	644.368	39.267		651.45	560.387	721.499	616.426	773	517	592	633.109	33.9666		0.832043
AcbC	486.856	266.272	149.701	163.803	377	238	194	267.947	46.55		64.7929	264.044	207.47	201.53	87	76	102	143.262	29.9427		0.0473677	*
AcbSh	842.236	648.434	327.869	286.904	555	564	598	546.063	71.7252		99.453	434.48	510.486	391.806	290	399	419	363.461	50.4522		0.0619854
BNST	459.39	369.863	325.072	223.491	516	419	398	387.26	35.8203		104.542	86.0491	156.235	208.27	311	298	249	201.871	33.9405		0.00274969	**
LH	631.161	356.339	580.627	312.199	487	456	547	481.475	44.0572		206.736	230.074	333.165	299.414	295	392	302	294.056	23.3675		0.00438613	**
PVN	1493.15	1578.12	1429.75	614.102	890	991	823	1117.02	142.986		1258.36	1415.99	1092.38	394.154	889	906	1008	994.841	123.096		0.529728
LA	444.915	693.798	482.303	253.489	355	398	455	440.358	51.2294		209.389	508.631	231.156	361.613	239	208	221	282.684	42.7061		0.0364083	*
CeA	553	523	378	288	319	401	488	421.429	38.6245		340	298	267	388	449	207	117	295.143	42.1479		0.0475277	*
DG	205.779	284.464	171.667	276.231	317	371	211	262.449	26.5176		84.4086	110.438	113.25	136.854	226	218	299	169.707	29.7902		0.0386582	*
PAG	381.277	397.972	322.29	295.867	447	478	551	410.486	33.6514		265.09	211.376	220.068	197.07	312	233	439	268.229	31.9765		0.00984321	**
Panel t
BLA
Ratio of AA/AB			Ratio of ChR2/eYFP		r = 0.63
IL	1.18988		1.1111		P = 0.0153
PrL	1.09788		0.918405
S1BF	0.874142		0.936662
V1	1.01176		1.0393
EC	1.24373		1.39188
AcbC	1.35042		1.50993
AcbSh	1.81853		1.4352
BNST	1.54725		1.1223
LH	1.72069		1.15773
PVN	1.43835		1.27686
LA	1.36805		1.03028
CeA	1.43902		1.44049
DG	1.59259		1.1435
PAG	1.96469		1.58436

## Sheet: Figure 6
Panel c
DG
	Test				Activation
	mCh	hM3Dq			mCh	hM3Dq
	43	44			2	10
	45	43			4	18
	38	40			6	2
	45	30			1	4
	30	35			2	15
	20	35			4	17
	44	34			10	12
	43	39			5	14
	43	37			6	18
	41	42			4	15
	45	29			5	22
Avg	39.7273	37.0909		Avg	4.45455	13.3636
SEM	2.37828	1.5163		SEM	0.743012	1.82544
				P	0.000208618
Panel e
CA1
	Test				Activation
	mCh	hM3Dq			mCh	hM3Dq
	43	39			2	19
	32	38			5	17
	38	40			7	14
	34	20			10	4
	44	45			11	6
	45	44			4	18
	41	43			5	10
	40	42			2	20
	43	34			3	16
	39	33			3	19
	43	31			2	22
Avg	40.1818	37.1818		Avg	4.90909	15
SEM	1.25639	2.21079		SEM	0.957787	1.77866
				P	6.95029e-05
Panel f
CA1+BLA
	Test				Activation
	mCh	hM3Dq			mCh	hM3Dq
	40	45			3	18
	30	45			7	15
	20	44			8	10
	35	29			10	20
	45	42			1	35
	43	43			3	28
	42	44			8	33
	39	42			11	22
	44	40			4	31
	40	37			5	30
	45	44			2	29
Avg	38.4545	41.3636		Avg	5.63636	24.6364
SEM	2.29372	1.42875		SEM	1.0115	2.44307
				P	5.874e-07
Panel g
CA1+BLA+AM
	Test				Activation
	mCh	hM3Dq			mCh	hM3Dq
	25	42			2	30
	30	43			8	20
	35	39			10	39
	40	38			14	40
	45	32			11	42
	41	30			12	30
	39	31			3	39
	40	35			4	38
	42	29			5	39
	43	44			4	39
	40	45			2	38
Avg	38.1818	37.0909		Avg	6.81818	35.8182
SEM	1.79301	1.80129		SEM	1.30606	1.96246
				P	8.75165e-11
Panel h
CA1+BLA+AM+RE
	Test				Activation
	mCh	hM3Dq			mCh	hM3Dq
	41	44			2	40
	30	43			3	30
	44	40			14	20
	42	35			8	25
	38	38			12	42
	32	33			3	45
	30	31			2	41
	44	29			7	38
	45	39			14	40
	45	38			2	39
	43	38			3	40
Avg	39.4545	37.0909		Avg	6.36364	36.3636
SEM	1.81089	1.41713		SEM	1.48491	2.36364
				P	9.28963e-10

## Sheet: Figure S2
Panel a
CFC	Recall		r = 0.45
2.38	1.49		P = 0.0071
2.41	1.49
2.76	1.77
2.92	1.74
2.43	1.58
3.29	1.79
3.19	1.68
1.33	2.18
1.67	1.24
1.56	1.4
3.11	2.05
2.71	1.54
4.52	1.89
1.85	0.98
2.62	1.97
1.4	1.11
3.03	3.97
2.26	1.64
1.8	1.43
2.59	1.71
2.46	1.6
2.33	1.67
2.86	1.9
2.58	1.69
1.52	1.69
1.7	1.43
2.12	1.85
2.24	2.02
2.81	2.23
1.47	1.34
3.66	1.74
3.08	2.99
1.31	0.97
1.96	1.57
Panel b
CFC	Recall		r = 0.93
689.8	680.89		P < 0.0001
84.45	82.34
431.2	418.44
117.43	120.89
90.9	93.22
161.23	154.22
271.2	285.33
124.56	134.56
182.4	170.78
176.98	165.61
305.9	328.11
75.9	69.11
927.65	837.78
354.15	312.72
49.44	44.6
250.55	225.39
357.91	300.82
108.46	91.16
325.38	273.47
656.77	599.65
450.5	411
29.4	33.78
333.4	298.8
396.63	341.39
84.53	67
97.06	78.49
615.52	487.56
318.23	284.2
150.3	167.11
4341.7	3636.11
170.7	142.44
218.62	174.13
67.56	53.31
33.78	26.65
33.78	26.65
37.12	29.29
48.26	38.08
97	74.44
196.7	160.11
10336.7	8699.78
72.96	56.96
39.53	29.41
297.8	250.11
396.33	311.44
356.1	268.33
1126.3	859.11
440.3	354
173	130
395.53	295.36
558.2	390.89
108.6	79.22
238.55	188.79
2314.7	1657.22
853.1	631.11
85.3	61.67
129.33	100.56
1536	1166
87.04	67.3
100.3	68.44
461	603
368.5	292.89
468.3	381.44
2173.7	1597
3153.7	2235.89
1824	1303.89
270	183.94
179.6	123.67
13.01	9.28
130.12	92.77
189.73	124.96
3539.4	2525.11
230	158
168.9	111.89
586.1	388.33
6532.7	4427
1003.9	644.22
162.4	97
1183.6	724.44
149.63	109.78
5406.4	3567.89
2680.9	1951.56
37.33	22.63
325.38	213.47
65.08	42.69
216.92	142.32
1882.33	1170.44
1328.7	781.67
7949.7	5331.78
585.76	380.9
783.1	448.33
589.9	383.78
84.56	50.89
1638.5	963.78
2575.1	1575
589.3	391.89
4855.1	2914.56
436.08	262.36
1744.3	1049.44
259.2	157.24
149.71	94.43
1683.1	1022.89
522.64	337.67
1153.9	662.33
4132.4	2441.33
5088.4	3852.22
1050.2	618.44
8268.1	4527
262.5	152.56
12825.8	7292.11
4204.9	2308
2850.6	1395.22
616.71	354.58
2145.2	986.22
7786.2	3801
965.3	484.22
1210	506
179.3	135.44
2059.8	1056.44
877.2	428.78
3901.5	2476
1634.2	790.22
3250.4	2263.67
486.8	399
79.8	63.11
121.8	87.56
384	318.89
287.7	86.33
92.8	73.22
417.3	243.89
371.2	274.11
284.6	187.44
94.87	62.48
210.9	194.78
2862.9	2526.78
253.2	262.33
23274.2	16732.4
157.5	138
23580.3	17015.4
822.4	428.67
2306.6	1500.22
1594.9	975.78
3182.3	2842
44.3	52.11
1646.7	1260.22
58.3	30.44
729.9	383.56
182.7	173.78
137.2	119
453.8	194.56
769.7	633.67
748.15	548.89
260.4	180.33
1022.2	612.44
198	272.56
309.6	271
7676	7065.22
284.3	406
121.25	63.25
1193	696.33
329.5	264.67
299.9	112.89
1660	590.78
704.6	211.89
174.3	146.56
15741.4	8760.78
138.3	96.44
160.5	159.78
1726.5	760.67
178.8	141.44
49.6	41.44
273.1	296.78
5296.2	5016.89
2288.9	2527.44
2387.8	1880.44
296.4	472.56
93.1	114.44
391.8	113.78
3618.8	3005.56
5167.8	4299.44
686.3	749.33
179.8	133.67
20166.3	32978.8
203.2	145.89
116.5	86.56
94.4	74.22
1106.7	362.11
131.5	153.89
403.4	190.67
303	341.44
309.7	134
228.9	130.56
938.7	953.56
774.6	594
155	82.56
302.6	287.56
198.3	181.67
211.4	326.89
474.2	445.22
555.6	402.44
260.3	122.78
3500.23	2301.59
10052.4	6432
3263.9	1989.22
8332.2	5441.56
4481.3	3036.56
1922.6	1116.56
5627	3154.56
13014.4	8056.44
1166.3	820.22
191.6	119.44
5264.1	3803.22
250.4	153.11
444.9	212.33
11532.6	7701.89
46550.3	29309.7
846.1	502.11
372.8	461.78
265.5	163.67
441.6	421.78
262.4	207.67
156.7	134.22
646.4	515.11
1381.8	1069.78
214	136.11
457.6	386.89
176.7	178.44
10794.8	6906.44
104.9	104.89
259.05	171.39
4662.1	3236.89
1454.9	1294.22
304.8	181.56
1994.3	1505.22
211.7	292.67
247.3	183.67
218.2	222.78
2650.4	1929
210.3	191.67
724.57	532.33
11986	10080
86.2	81.11
353.4	310.44
Panel c
CFC	Recall		r = 0.75
38	19		P < 0.0001
32	56
48	29
33	20
39	55
40	29
48	32
39	19
52	23
77	39
51	30
84	42
148	64
66	38
59	26
182	89
170	182
55	64
67	24
1027	343
192	72
122	74
188	55
70	42
305	152
128	48
60	28
126	40
3188	792
415	553
57	82
167	172
211	192
142	88
182	142
1399	432
1612	388
288	112
94	38
489	224
168	89
88	45
70	66
119	72
510	149
128	54
139	58
660	229
689	435
178	112
233	117
820	329
101	43
548	423
540	232
99	34
3345	684
314	102
259	167
214	99
140	62
1330	320
77	33
132	44
308	59
3392	648
93	87
1254	544
621	339
487	115
1873	382
934	283
2548	585
583	122
118	43
143	88
1683	294
144	43
163	67
1738	1492
1617	222
378	302
161	49
1690	1344
89	22
299	354
Panel d
CA1	Test			BLA	Test			LDTg	Test			AHN	Test			RE	Test			VLO	Test			AM	Test			PAG	Test			PVT	Test
	eYFP	ChR2			eYFP	ChR2			eYFP	ChR2			eYFP	ChR2			eYFP	ChR2			eYFP	ChR2			eYFP	ChR2			eYFP	ChR2			eYFP	ChR2
	28	42			39	19			41	12			29	12			45	42			19	43			45	32			42	41			23	40
	44	39			21	42			43	9			28	19			20	39			18	42			44	28			43	43			32	12
	44	36			41	42			42	40			27	20			31	38			43	23			45	44			40	43			34	18
	32	41			45	40			40	30			39	30			43	28			20	29			42	43			39	43			35	19
	38	31			45	45			30	39			40	40			39	10			38	27			14	42			39	40			32	30
	19	32			22	41			39	41			40	31			29	40			40	30			43	45			35	45			31	40
	43	39			42	39			38	42			41	44			12	39			39	34			44	39			30	44			30	40
	17	40			44	38			38	45			43	43			10	41			41	39			45	40			45	21			45	42
	40	39			41	43			37	45			43	45			43	42			31	38			43	20			43	12			43	43
	41	40			42	44			40	43			40	39			45	45			45	37			44	39			42	19			44	42
	44	44			43	45			40	43			22	38			42	6			45	43			40	38			44	39			42	44
Avg	35.4545	38.4545		Avg	38.6364	39.8182		Avg	38.9091	35.3636		Avg	35.6364	32.8182		Avg	32.6364	33.6364		Avg	34.4545	35		Avg	40.8182	37.2727		Avg	40.1818	35.4545		Avg	35.5455	33.6364
SEM	3.03424	1.20124		SEM	2.61211	2.19428		SEM	1.03971	3.91099		SEM	2.27345	3.42933		SEM	4.00289	4.03907		SEM	3.20898	2.08021		SEM	2.71969	2.30845		SEM	1.32677	3.60395		SEM	2.12074	3.56313
V1	Test			S1BF	Test			MD	Test
	eYFP	ChR2			eYFP	ChR2			eYFP	ChR2
	40	44			24	45			22	33
	45	43			34	45			34	11
	40	45			35	43			45	10
	43	36			26	23			18	44
	39	37			43	29			18	45
	32	38			42	30			20	37
	11	28			40	39			39	34
	28	30			39	40			38	39
	39	40			37	41			30	43
	40	45			40	42			40	45
	39	43			40	40			32	45
Avg	36	39		Avg	36.3636	37.9091		Avg	30.5455	35.0909
SEM	2.87623	1.77354		SEM	1.88425	2.18863		SEM	2.92128	3.89745

## Sheet: Figure S3
Panel a
CA1	8 Hz
	eYFP	ChR2
	4	10
	9	20
	12	23
	6	24
	10	18
	4	12
	15	6
	12	9
	11	14
	8	16
	5	14
Avg	8.72727	15.0909
SEM	1.10446	1.73967
P	0.00579831
Panel b
BLA
	2 Hz
	eYFP	ChR2
	3	22
	8	23
	7	21
	10	20
	9	19
	12	18
	3	23
	5	19
	6	14
	4	14
	3	5
Avg	6.36364	18
SEM	0.936849	1.60114
P	3.99958e-06
Panel c
LDTg
	4 Hz		20 Hz
	eYFP	ChR2	eYFP	ChR2
	4	12	18	22
	8	10	5	24
	12	20	7	28
	14	3	6	19
	3	6	9	6
	10	7	10	8
	19	9	12	20
	12	12	20	12
	8	10	11	19
	8	19	3	22
	4	2	8	21
Avg	9.27273	10	9.90909	18.2727
SEM	1.45284	1.72679	1.57512	2.04979
P	0.750587		0.00414738
Panel d
AHN
	4 Hz		30 Hz
	eYFP	ChR2	eYFP	ChR2
	11	22	2	20
	8	21	5	23
	9	19	4	24
	19	3	8	14
	6	7	2	15
	7	12	4	17
	8	10	8	18
	10	20	5	8
	12	13	7	8
	7	28	2	9
	5	25	3	20
Avg	9.27273	16.3636	4.54545	16
SEM	1.16065	2.37515	0.692343	1.73729
P	0.0143207		5.51237e-06
Panel e
RE
	20 Hz
	eYFP	ChR2
	4	24
	9	3
	10	8
	12	16
	10	2
	2	5
	3	7
	4	15
	5	15
	4	17
	5	2
Avg	6.18182	10.3636
SEM	1.0253	2.22495
P	0.103304
Panel f
VLO
	4 Hz
	eYFP	ChR2
	4	10
	6	3
	12	20
	3	4
	12	14
	7	2
	10	2
	11	3
	13	4
	4	3
	3	4
Avg	7.72727	6.27273
SEM	1.19157	1.77401
P	0.503906
Panel g
AM
	20 Hz
	eYFP	ChR2
	3	12
	9	10
	10	20
	2	18
	3	3
	4	24
	5	15
	11	18
	2	17
	3	26
	1	22
Avg	4.81818	16.8182
SEM	1.06017	1.99917
P	3.43903e-05
Panel h
PAG
	4 Hz
	eYFP	ChR2
	3	24
	4	25
	9	10
	12	7
	2	20
	4	19
	7	18
	9	26
	10	27
	4	22
	8	4
Avg	6.54545	18.3636
SEM	0.994198	2.39421
P	0.000190807
Panel i
V1
	4 Hz		8 Hz		15 Hz
	eYFP	ChR2	eYFP	ChR2	eYFP	ChR2
	2	11	15	10	5	7
	8	10	16	20	3	9
	2	7	3	5	8	10
	2	13	4	9	2	4
	3	5	10	3	7	5
	10	6	9	13	3	11
	11	7	14	10	5	12
	3	10	13	15	9	10
	4	3	8	6	2	4
	3	2	8	6	4	3
	4	9	8	6	10	4
Avg	4.72727	7.54545	9.81818	9.36364	5.27273	7.18182
SEM	1.00083	1.03012	1.29206	1.51521	0.853771	0.998346
P	0.063807		0.821758		0.161653
Panel j
S1BF
	2 Hz		4 Hz		15 Hz
	eYFP	ChR2	eYFP	ChR2	eYFP	ChR2
	3	10	6	25	6	10
	12	12	10	1	9	12
	15	15	2	2	12	13
	5	5	3	12	10	7
	5	6	4	8	4	3
	6	17	7	5	5	15
	7	3	10	3	9	10
	8	9	11	2	2	12
	10	11	4	22	8	3
	11	10	2	2	10	9
	10	9	3	4	11	10
Avg	8.36364	9.72727	5.63636	7.81818	7.81818	9.45455
SEM	1.08102	1.24383	1.02045	2.53635	0.951727	1.15494
P	0.41773		0.434215		0.287204
Panel k
MD
	2 Hz		4 Hz
	eYFP	ChR2	eYFP	ChR2
	3	8	12	22
	9	8	19	12
	19	7	2	13
	3	9	3	4
	6	10	7	5
	7	13	8	7
	12	12	15	9
	9	10	12	10
	3	7	10	12
	4	6	7	20
	5	5	7	15
Avg	7.27273	8.63636	9.27273	11.7273
SEM	1.47149	0.741898	1.51412	1.71671
P	0.41773		0.296351

## Sheet: Figure S4
Panel a
LDTg	No tTA
	4		P value for no tTA vs. ChR2 = 3.43944E-05
	6
	6
	7
	8
	10
	7
	7
	8
	6
	9
Avg	7.09091
SEM	0.494599
AHN	No tTA
	4		P value for no tTA vs. ChR2 = 0.016146409
	6
	9
	11
	12
	8
	7
	10
	13
	14
	6
Avg	9.09091
SEM	0.967232
RE	No tTA
	2		P value for no tTA vs. ChR2 = 0.004664117
	3
	9
	10
	8
	3
	12
	3
	5
	9
	9
Avg	6.63636
SEM	1.05549
VLO	No tTA
	5		P value for no tTA vs. ChR2 = 0.000124263
	6
	2
	3
	5
	7
	2
	3
	5
	2
	3
Avg	3.90909
SEM	0.530087
AM	No tTA
	4		P value for no tTA vs. ChR2 = 0.003074031
	10
	5
	11
	5
	6
	7
	10
	11
	9
	9
Avg	7.90909
SEM	0.779913
PAG	No tTA
	4		P value for no tTA vs. ChR2 = 0.001279095
	6
	8
	10
	12
	13
	10
	9
	11
	7
	8
Avg	8.90909
SEM	0.802887
PVT	No tTA
	9		P value for no tTA vs. ChR2 = 4.0366E-05
	10
	2
	5
	6
	3
	4
	6
	9
	8
	8
Avg	6.36364
SEM	0.800826
Panel b
CA1+BLA	No tTA
	5		P value for no tTA vs. hM3Dq = 5.30674E-08
	6
	3
	4
	1
	2
	7
	2
	3
	4
	2
Avg	3.54545
SEM	0.561874
CA1+BLA+AM+RE	No tTA
	12		P value for no tTA vs. hM3Dq = 1.5476E-09
	8
	9
	15
	5
	6
	10
	9
	11
	10
	14
Avg	9.90909
SEM	0.919037

## Sheet: Figure S5
Panel c
CA1	Labeling			4 Hz
	CFC	Control		eYFP	ChR2
	19	24		8	12
	28	22		13	6
	33	19		15	7
	21	18		3	13
	29	20		4	5
	30	26		6	14
				7	2
				10	3
				9	14
				9	12
				9	3
Avg	26.6667	21.5		8.45455	8.27273
SEM	2.23109	1.25831		1.06484	1.44027
P	0.0713279			0.920158
Panel d
BLA	Labeling			4 Hz
	CFC	Control		eYFP	ChR2
	15	24		3	10
	21	23		6	11
	14	26		8	12
	19	25		2	3
	29	18		4	4
	25	24		5	5
				7	7
				8	6
				6	8
				9	9
				10	9
Avg	20.5	23.3333		6.18182	7.63636
SEM	2.36291	1.14504		0.7606	0.876696
P	0.305897			0.224581
Panel e
LDTg	Labeling			20 Hz
	CFC	Control		eYFP	ChR2
	7	6		13	12
	14	12		12	11
	17	13		9	5
	12	15		7	6
	13	14		8	8
	9	11		12	8
				11	7
				10	8
				10	9
				10	15
				9	14
Avg	12	11.8333		10.0909	9.36364
SEM	1.46059	1.30171		0.546968	0.974891
P	0.933794			0.522709
Panel f
AHN	Labeling			20 Hz
	CFC	Control		eYFP	ChR2
	22	21		14	10
	18	24		13	15
	15	26		11	16
	16	26		10	4
	23	15		9	5
	25	16		8	6
				13	5
				12	6
				2	7
				3	5
				10	6
Avg	19.8333	21.3333		9.54545	7.72727
SEM	1.66166	1.99444		1.18601	1.25112
P	0.576161			0.304147
Panel g
RE	Labeling			4 Hz
	CFC	Control		eYFP	ChR2
	12	8		13	3
	18	7		14	14
	14	10		9	8
	9	14		8	6
	18	12		14	7
	12	14		15	10
				13	10
				12	12
				13	13
				12	14
				12	14
Avg	13.8333	10.8333		12.2727	10.0909
SEM	1.47007	1.22247		0.633761	1.12375
P	0.147702			0.106334
Panel h
VLO	Labeling			20 Hz
	CFC	Control		eYFP	ChR2
	34	31		9	4
	27	29		11	6
	31	20		6	9
	19	30		8	3
	28	25		7	8
	33	35		6	3
				5	8
				6	4
				7	10
				7	5
				9	11
Avg	28.6667	28.3333		7.36364	6.45455
SEM	2.23109	2.12394		0.526959	0.867217
P	0.915969			0.380983
Panel i
AM
	Labeling			4 Hz
	CFC	Control		eYFP	ChR2
	18	16		6	5
	14	14		8	8
	20	8		12	9
	11	7		13	11
	8	10		14	12
	13	12		13	11
				10	10
				19	4
				10	5
				10	6
				4	10
Avg	14	11.1667		10.8182	8.27273
SEM	1.80739	1.424		1.23449	0.853771
P	0.246358			0.105421
Panel j
PAG	Labeling			4 Hz
	CFC	Control		eYFP	ChR2
	24	15		7	6
	14	19		11	9
	19	24		12	8
	10	22		13	9
	31	16		4	11
	27	15		5	9
				8	5
				10	7
				9	6
				9	5
				10	7
Avg	20.8333	18.5		8.90909	7.45455
SEM	3.26003	1.56525		0.836166	0.577827
P	0.533306			0.167847
Panel k
PVT	Labeling			4 Hz
	CFC	Control		eYFP	ChR2
	25	19		6	5
	14	9		9	8
	17	26		10	6
	13	19		7	4
	12	20		8	5
	7	12		9	9
				10	9
				4	8
				5	6
				7	7
				6	5
Avg	14.6667	17.5		7.36364	6.54545
SEM	2.45855	2.48663		0.60712	0.528525
P	0.436649			0.321556

[truncated: 4 more sheets: Figure S6, Table 1, Table 2, Table 3]
